# Supplementary material for: Visible implant elastomer (VIE) success in early larval stages of a tropical amphibian species
Source: PeerJ. 2020 Aug 10;8:e9630. doi: 10.7717/peerj.9630 (PMC7425637; doi:10.7717/peerj.9630)
Supplement: Supplemental Information 3 — Continuation of Bayesian R code for modeling. This code is used to visualize the models created in the tag observation/tag retention file. [file peerj-08-9630-s003.r]

# VIE Retention and Observation Experiment

# Chloe Fouilloux, Guillermo Garcia-Costoya, Bibiana Rojas

#### PLOTS FOR MODELLING RESULTS

### PART 1: CONSTANT PROBABILITIES MODEL

# Summarized mcmc results
cprob <- coda::as.mcmc(constant_prob)[, c("p_ret", "p_obs")]

# PLOT 1: POSTERIOR DISTRIBUTIONS
mcmc_hist(cprob)

# PLOT 2: MCMC CHAIN TRACE 
mcmc_trace(cprob)

# PLOT 3: DISCRETE PROBABILITIES

# Prepare the grid over the week range to estime the curves 
n_weeks <- nrow(obs_matrix)
week_grid <- seq(0,n_weeks,length.out = 12)

# Convert MCMC output into tibble
zcp <- as_tibble(do.call(rbind,cprob))

# Plot paring instructions
par(mfrow=c(1,2),mar=c(4,4,4,0.25))

# PLOT FOR RETENTION PROBABILITY

# Fit lines for every probability 
zcp[["pred_p_ret"]]<- pmap(list(zcp[["p_ret"]]),function(pret)tibble(week=week_grid,p_ret =pret))
# Extract all the curve values and put them into a matrix
cp_pred_p_ret <- lapply(zcp[["pred_p_ret"]],function(x) x %>% pull(p_ret)) %>% do.call(cbind,.)
# calculate quantiles to create the evelopes on the plot
cpr95 <- t(apply(cp_pred_p_ret,1,quantile,probs=c(0.025,0.975)))
# Draw credible interval
col_envelope <- adjustcolor("lightgrey",alpha.f=0.5)
abline(h=c(seq(0,1,0.1)),lty=2,col="lightgrey")
plot(0, xlim = c(0, n_weeks), ylim = c(0.8, 1), type = "n", xlab = "Weeks of development",
     ylab = "Discrete Probability", las = 1)
abline(h=c(seq(0.8,1,0.05)),lty=2,col="lightgrey")
polygon(x = c(week_grid, rev(week_grid)), y = c(cpr95[, 1], rev(cpr95[, 2])),col = col_envelope, border = col_envelope)
lines(cpr95[, 1]~ week_grid,lty=2)
lines(cpr95[, 2]~ week_grid,lty=2)
# Mean prediction line to the plot
cp_table <- MCMCsummary(constant_prob)
cp_p_ret <- rep(cp_table[3,1],length(week_grid))
lines(cp_p_ret ~ week_grid,type="o",lwd=2,pch=19,col="grey")
# Add legend
legend(x=0,y=0.83, lty=1, lwd=4,col = "grey",bty="n",legend = c("VIE Retention"))

# PLOT FOR OBSERVATION PROBABILITY

# Fit lines for every probability 
zcp[["pred_p_obs"]]<- pmap(list(zcp[["p_obs"]]),function(pobs)tibble(week=week_grid,p_obs=pobs))
# Extract all the curve values and put them into a matrix
cp_pred_p_obs <- lapply(zcp[["pred_p_obs"]],function(x) x %>% pull(p_obs)) %>% do.call(cbind,.)
# calculate quantiles to create the evelopes on the plot
cpo95 <- t(apply(cp_pred_p_obs,1,quantile,probs=c(0.025,0.975)))
# Draw credible interval
plot(0, xlim = c(0, n_weeks), ylim = c(0.8, 1), type = "n", xlab = "Weeks of development",
     ylab = "",ylabt="n", las = 1)
abline(h=c(seq(0.8,1,0.05)),lty=2,col="lightgrey")
polygon(x = c(week_grid, rev(week_grid)), y = c(cpo95[, 1], rev(cpo95[, 2])),col = col_envelope, border = col_envelope)
lines(cpo95[, 1]~ week_grid,lty=2)
lines(cpo95[, 2]~ week_grid,lty=2)
# Mean prediction line to the plot
cp_p_obs <- rep(cp_table[2,1],length(week_grid))
lines(cp_p_obs ~ week_grid,type="o",lwd=2,pch=19,col="#0eb300")
# Add legend
legend(x=0,y=0.83, lty=1, lwd=4,col = "#0eb300",bty="n",legend = c("VIE Observation"))

# PLOT 4: CUMULATIVE PROBABILITIES

# PROBABILITY OF RETENTION 

# Probability of retention matrix
pret_mat <- cumprod(zcp[["pred_p_ret"]][[1]][["p_ret"]])
for(i in 2:nrow(zcp)){pret_mat <- cbind(pret_mat,cumprod(zcp[["pred_p_ret"]][[i]][["p_ret"]]))}
# 95% quantile 
cpcr95 <- t(apply(pret_mat,1,quantile,probs=c(0.025,0.975)))
# Draw credible interval
plot(0, xlim = c(0, n_weeks), ylim = c(0, 1), type = "n", xlab = "Weeks of development",
     ylab = "Cumulative probability", las = 1)
abline(h=c(seq(0,1,0.1)),lty=2,col="lightgrey")
polygon(x = c(week_grid, rev(week_grid)), y = c(cpcr95[, 1], rev(cpcr95[, 2])),col = col_envelope, border = col_envelope)
lines(cpcr95[, 1]~ week_grid,lty=2)
lines(cpcr95[, 2]~ week_grid,lty=2)
# Mean prediction line to the plot
cp_p_ret_cum <- cumprod(cp_p_ret)
lines(cp_p_ret_cum ~ week_grid,type="o",lwd=2,pch=19,col="darkgrey")
# Add legend
legend(x=0,y=0.1, lty=1, lwd=4,col = "darkgrey",bty="n",legend = c("VIE Retention"))

# PROBABILITY OF OBSERVATION 

# Probability of retention matrix
pobs_mat <- cumprod(zcp[["pred_p_obs"]][[1]][["p_obs"]])
for(i in 2:nrow(zcp)){pobs_mat <- cbind(pobs_mat,cumprod(zcp[["pred_p_obs"]][[i]][["p_obs"]]))}
# 95% quantile 
cpco95 <- t(apply(pobs_mat,1,quantile,probs=c(0.025,0.975)))
# Draw credible interval
plot(0, xlim = c(0, n_weeks), ylim = c(0, 1), type = "n", xlab = "Weeks of development",ylab = "",ylabt="n", las = 1)
abline(h=c(seq(0,1,0.1)),lty=2,col="lightgrey")
polygon(x = c(week_grid, rev(week_grid)), y = c(cpco95[, 1], rev(cpco95[, 2])),col = col_envelope, border = col_envelope)
lines(cpco95[, 1]~ week_grid,lty=2)
lines(cpco95[, 2]~ week_grid,lty=2)
# Mean prediction line to the plot
cp_p_obs_cum <- cumprod(cp_p_obs)
lines(cp_p_obs_cum ~ week_grid,type="o",lwd=2,pch=19,col="#0eb300")
# Add legend
legend(x=0,y=0.1, lty=1, lwd=4,col = "#0eb300",bty="n",legend = c("VIE Observation"))

### PART 2: WEEK-DEEPENDENT PROBABILITIES MODEL 

# Summarized mcmc results
wprob <- coda::as.mcmc(week_prob)[, c("alpha_r", "alpha_o","beta_r","beta_o")]

# PLOT 1: POSTERIOR DISTRIBUTIONS
mcmc_hist(wprob)

# PLOT 2: MCMC CHAIN TRACE 
mcmc_trace(wprob)

# PLOT 3: DISCRETE PROBABILITIES

# Convert MCMC output into tibble
zwp <- as_tibble(do.call(rbind,wprob))

# PLOT FOR RETENTION PROBABILITY 

# Predicted probabilities of retention per iteration per week 
zwp[["pred_p_ret"]]<-pmap(list(zwp[["alpha_r"]],zwp[["beta_r"]]),function(a,b)tibble(week=week_grid,p_ret=1/(1+exp(-(a+b*week_grid)))))
# Extract all curve values and get them into a single matrix 
wp_pred_p_ret <- lapply(zwp[["pred_p_ret"]],function(x)x%>%pull(p_ret))%>%do.call(cbind,.)
# 95% envelope 
wpr95 <- t(apply(wp_pred_p_ret,1,quantile,probs=c(0.025,0.975)))
# Draw credible interval 
plot(0, xlim = c(0, n_weeks), ylim = c(0.5, 1), type = "n", xlab = "Weeks of development",
     ylab = "Discrete Probability", las = 1)
abline(h=c(seq(0.5,1,0.05)),lty=2,col="lightgrey")
polygon(x = c(week_grid, rev(week_grid)), y = c(wpr95[, 1], rev(wpr95[, 2])),col = col_envelope, border = col_envelope)
lines(wpr95[, 1]~ week_grid,lty=2)
lines(wpr95[, 2]~ week_grid,lty=2)
# Mean prediction line to the plot
wp_table <- MCMCsummary(week_prob)
wp_p_ret <- 1/(1+exp(-wp_table[2,1]-(wp_table[4,1])*week_grid))
lines(wp_p_ret ~ week_grid,type="o",lwd=2,pch=19,col="darkgrey")
# Add legend
legend(x=0,y=0.55, lty=1, lwd=4,col = "darkgrey",bty="n",legend = c("VIE Retention"))


# PLOT FOR OBSERVATION PROBABILITY 

# Predicted probabilities of retention per iteration per week 
zwp[["pred_p_obs"]]<-pmap(list(zwp[["alpha_o"]],zwp[["beta_o"]]),function(a,b)tibble(week=week_grid,p_obs=1/(1+exp(-(a+b*week_grid)))))
# Extract all curve values and get them into a single matrix 
wp_pred_p_obs <- lapply(zwp[["pred_p_obs"]],function(x)x%>%pull(p_obs))%>%do.call(cbind,.)
# 95% envelope 
wpo95 <- t(apply(wp_pred_p_obs,1,quantile,probs=c(0.025,0.975)))
# Draw credible interval 
plot(0, xlim = c(0, n_weeks), ylim = c(0.5, 1), type = "n", xlab = "Weeks of development",
     ylab = "",ylabt="n",las = 1)
abline(h=c(seq(0.5,1,0.05)),lty=2,col="lightgrey")
polygon(x = c(week_grid, rev(week_grid)), y = c(wpo95[, 1], rev(wpo95[, 2])),col = col_envelope, border = col_envelope)
lines(wpo95[, 1]~ week_grid,lty=2)
lines(wpo95[, 2]~ week_grid,lty=2)
# Mean prediction line to the plot
wp_table <- MCMCsummary(week_prob)
wp_p_obs <- 1/(1+exp(-wp_table[1,1]-(wp_table[3,1])*week_grid))
lines(wp_p_obs ~ week_grid,type="o",lwd=2,pch=19,col="#0eb300")
# Add legend
legend(x=0,y=0.55, lty=1, lwd=4,col = "#0eb300",bty="n",legend = c("VIE Observation"))

# PLOT 4: CUMULATIVE PROBABILITIES 


# PLOT FOR PROBABILITY OF RETENTION 

# PROBABILITY OF RETENTION

# Matrix of all cumulative proabbilities 
pret_mat <- cumprod(zwp[["pred_p_ret"]][[1]][["p_ret"]])
for(i in 2:nrow(zwp)){pret_mat <- cbind(pret_mat,cumprod(zwp[["pred_p_ret"]][[i]][["p_ret"]]))}
# Quantile 95
wpcr95 <- t(apply(pret_mat,1,quantile,probs=c(0.025,0.975)))
# Drawing envelope 
plot(0, xlim = c(0, n_weeks), ylim = c(0, 1), type = "n", xlab = "Weeks of development",
     ylab = "Cumulative probability", las = 1)
abline(h=c(seq(0,1,0.1)),xlim=c(0,max(week_grid)),lty=2,col="lightgrey")
polygon(x = c(week_grid, rev(week_grid)), y = c(wpcr95[, 1], rev(wpcr95[, 2])),
        col = col_envelope, border = "lightgrey")
lines(wpcr95[, 1]~ week_grid,lty=2)
lines(wpcr95[, 2]~ week_grid,lty=2)
# Add the mean line
wp_cum_p_ret <- cumprod(wp_p_ret)
lines(wp_cum_p_ret ~ week_grid,type="o",lwd=2,pch=19,col="darkgrey")
legend(x=0,y=0.1, lty=1, lwd=4,col = "darkgrey",bty="n",legend = c("VIE Retention"))

# PROBABILITY OF OBSERVATION

# Matrix of all cumulative proabbilities 
pobs_mat <- cumprod(zwp[["pred_p_obs"]][[1]][["p_obs"]])
for(i in 2:nrow(zwp)){pobs_mat <- cbind(pobs_mat,cumprod(zwp[["pred_p_obs"]][[i]][["p_obs"]]))}
# Quantile 95
wpco95 <- t(apply(pobs_mat,1,quantile,probs=c(0.025,0.975)))
# Drawing envelope 
plot(0, xlim = c(0, n_weeks), ylim = c(0, 1), type = "n", xlab = "Weeks of development",
     ylab = "Cumulative probability", las = 1)
abline(h=c(seq(0,1,0.1)),xlim=c(0,max(week_grid)),lty=2,col="lightgrey")
polygon(x = c(week_grid, rev(week_grid)), y = c(wpco95[, 1], rev(wpco95[, 2])),
        col = col_envelope, border = "lightgrey")
lines(wpco95[, 1]~ week_grid,lty=2)
lines(wpco95[, 2]~ week_grid,lty=2)
# Add the mean line
wp_cum_p_obs <- cumprod(wp_p_obs)
lines(wp_cum_p_obs ~ week_grid,type="o",lwd=2,pch=19,col="#0eb300")
legend(x=0,y=0.1, lty=1, lwd=4,col = "#0eb300",bty="n",legend = c("VIE Observation"))
